# Supplementary material for: PpCBF3 from Cold-Tolerant Kentucky Bluegrass Involved in Freezing Tolerance Associated with Up-Regulation of Cold-Related Genes in Transgenic Arabidopsis thaliana
Source: PLoS One. 2015 Jul 15;10(7):e0132928. doi: 10.1371/journal.pone.0132928 (PMC4503346; doi:10.1371/journal.pone.0132928)
Supplement: S1 Table — (XLSX) [file pone.0132928.s003.xlsx]

## Sheet: Sheet1
	Forward		Reverse
GSP1F1	5’- ATGGCCGCGCGCGC(A/G)CACGA-3’	Adaptor R：	5’- CTGATCTAGAGGTACCGGATCCATAT- 3’
GSP2F2	5’- TGCCTCAACTTCGCCGACTC-3’
degF	5’- ATGTGC(C/G)(A/G/C)(G/A)ATCAAG(A/C)(A/G)(A/G)GAGATG-3’	degR	5’- GCGAGCATGGCGGCGTCGT -3’
conCBF3F	5’-GAATTCGCATGTGCCCAATCAAGAAAGAG-3’	conCBF3R	5’-GATATCTGCTCTGGTAGCTCCAGAGAG-3’
qPpCBF3F	5’- TGCCTCTCTGGAGCTACCAG -3’	qPpCBF3R	5’- TGACCGTACAGCACCAAAAT- 3’
PpEF1αF	5’- AGCACGCTCTTCTTGCTTTC -3’	PpEF1αR	5’- GGGACCTTGTCAGGGTTGTA -3’
RTPpCBF3F	5’- GCGGTCAAGGACTTCATTCG -3’	RTPpCBF3R	5’- GCGTAGTACAGCTCCCACCC -3’
Atactin2F	5’-CCTTGAAGTATCCTATTGAGC -3’	Atactin2R	5’- GGTCTTTGAGGTTTCCATCT- 3’
AtRD29AF	5’-GATGGAAGATTCTGTCTCAACGAT -3’	AtRD29AR	5’- GTTTCTCCTTCACTATCTCCTCCG- 3’
AtKIN2F	5’-GTCAGAGACCAACAAGAATGCC -3’	AtKIN2R	5’- TGACTCGGATCGCTACTTGTTC- 3’
AtP5CSF	5’-AGGCTGGGTTGGAAGAGT -3’	AtP5CSR	5’- CTACGGATGGCAAGTGAA- 3’
AtCOR15aF	5’-TCCTCCTTTCATTTCCAAACA -3’	AtCOR15aR	5’- CATGAAGAGAGAGGATATGGATCA- 3’
AtCOR47F	5’-ATGCCAAGACCACTGAAGAGG -3’	AtCOR47R	5’- AACACAGCGAATGTCCCACTC- 3’
